# Supplementary material for: Whole-Cell Fiber-Optic Biosensor for Real-Time, On-Site Sediment and Water Toxicity Assessment: Applications at Contaminated Sites Across Israel
Source: Biosensors (Basel). 2025 Jun 22;15(7):404. doi: 10.3390/bios15070404 (PMC12293957; doi:10.3390/bios15070404)
Supplement: Supplementary file 1 [file biosensors-15-00404-s001.zip]

Archive with 1 entries (1 files):
- biosensors-3640350-supplementary.pdf
